# Supplementary material for: Melanoma Cell Reprogramming and Awakening of Antitumor Immunity as a Fingerprint of Hyper-Harmonized Hydroxylated Fullerene Water Complex (3HFWC) and Hyperpolarized Light Application In Vivo
Source: Nanomaterials (Basel). 2023 Jan 17;13(3):372. doi: 10.3390/nano13030372 (PMC9918970; doi:10.3390/nano13030372)
Supplement: Supplementary file 1 [file nanomaterials-13-00372-s001.zip]

Archive with 1 entries (1 files):
- nanomaterials-2097167-supplementary.pdf
